# Supplementary material for: Promising Effects of Digital Chest Tube Drainage System for Pulmonary Resection: A Systematic Review and Network Meta-Analysis
Source: J Pers Med. 2022 Mar 22;12(4):512. doi: 10.3390/jpm12040512 (PMC9029690; doi:10.3390/jpm12040512)
Supplement: Supplementary file 1 [file jpm-12-00512-s001.zip]

Archive with 1 entries (1 files):
- jpm-1635162-supplementary.pdf
